# Supplementary material for: Genome Mining and Heterologous Reconstitution of a PKS-NRPS Gene Cluster from Aspergillus flavipes LY1-5 Affords Structurally Novel Tetronates
Source: J Fungi (Basel). 2025 Dec 29;12(1):28. doi: 10.3390/jof12010028 (PMC12843353; doi:10.3390/jof12010028)
Supplement: Supplementary file 1 [file jof-12-00028-s001.zip]

Archive with 1 entries (1 files):
- jof-4044451-supplementary.pdf
